# Supplementary material for: Structural variability and niche differentiation in the rhizosphere and endosphere bacterial microbiome of field-grown poplar trees
Source: Microbiome. 2017 Feb 23;5:25. doi: 10.1186/s40168-017-0241-2 (PMC5324219; doi:10.1186/s40168-017-0241-2)
Supplement: Additional file 1: — Community estimators. Values represent averages (±standard deviation) of 15 biological replicates (rhizosphere soil and root samples) and 11 replicates (stem and leaf samples) after normalization to 2000 sequences. Normal distributions of the data were checked with the Shapiro–Wilk test and homoscedasticity of variances was analyzed using either Bartlett’s or the Fligner-Killeens test. Significant differences in the variance of parameters were evaluated with ANOVA, and post hoc comparisons were conducted by the Tukey’s honest significant differences tests. Plant compartment effects show the overall ANOVA results: F(DFn, DFd) and P value. Significant differences at the 95% confidence interval (P < 0.05) between the plant compartments are indicated in lowercase letters (P).(XLSX 11 kb) [file 40168_2017_241_MOESM1_ESM.xlsx]

## Sheet: Blad1
Additional File 1: Community richness, evenness and diversity estimates
Community richness estimators	Rhizosphere soil	P	Root	P	Stem	P	Leaf	P	F (3, 44)	P-value
Chao1	1418.10 ± 101.05	a	377.91 ± 49.53	b	146.33 ± 40.46	c	146.88 ± 69.50	c	902.7	< 0.0001
ACE	1684.36 ± 230.75	a	487.50 ± 81.81	b	148.91 ± 40.06	c	164.36 ± 86.91	c	349.9	< 0.0001
Bootstrap	1051.12 ± 38.95	a	292.18 ± 43.37	b	140.45 ± 40.73	c	132.82 ± 66.25	c	966.9	< 0.0001
Community evenness estimators	Rhizosphere soil	P	Root	P	Stem	P	Leaf	P	F (3, 44)	P-value
Simpson	0.33 ± 0.07	a	0.07 ± 0.02	b	0.16 ± 0.07	c	0.09 ± 0.05	b	55.71	< 0.0001
Shannon	0.93 ± 0.007	a	0.70 ± 0.05	b	0.74 ± 0.08	b	0.63 ± 0.06	c	59.00	< 0.0001
Heip	0.61 ± 0.03	a	0.19 ± 0.05	b	0.30 ± 0.11	c	0.19 ± 0.06	b	121.6	< 0.0001
Community diversity estimators	Rhizosphere soil	P	Root	P	Stem	P	Leaf	P	F (3, 44)	P-value
Berger-Parker	0.03 ± 0.01	a	0.17 ± 0.03	b	0.19 ± 0.10	b	0.30 ± 0.10	c	29.00	< 0.0001
Shannon	6.24 ± 0.06	a	3.83 ± 0.09	b	3.58 ± 0.61	b	2.93 ± 0.52	c	136.1	< 0.0001
Non-parametric Shannon	6.60 ± 0.07	a	3.99 ± 0.37	b	3.64 ± 0.62	b	3.01 ± 0.55	c	154.5	< 0.0001
Q Stat	471.14 ± 29.19	a	95.29 ± 17.63	b	33.13 ± 12.55	c	35.07 ± 22.97	c	1118	< 0.0001
Simpson	0.004 ± 0.0009	a	0.06 ± 0.02	b	0.07 ± 0.05	b	0.14 ± 0.06	c	26.39	< 0.0001
Estimators for additional OTUs with extra sampling	Rhizosphere soil	P	Root	P	Stem	P	Leaf	P	F (3, 44)	P-value
Boneh	205.68 ± 16.94	a	51.18 ± 7.81	b	14.02 ± 3.87	c	16.44 ± 8.83	c	858.4	< 0.0001
Efron	328.11 ± 29.53	a	77.76 ± 12.25	b	14.57 ± 2.64	c	20.31 ± 11.09	c	864.2	< 0.0001
Values represent averages (± standard deviation) of twelve biological replicates (poplar trees) after normalization to 2,000 sequences. Normal distributions of the data were checked with the Shapiro-Wilkes test and homoscedasticity of variances was analysed using either Bartlett’s or the Fligner-Killeens test. Significant differences in the variance of parameters were evaluated with ANOVA and pos…
