# Supplementary material for: Structural variability and niche differentiation in the rhizosphere and endosphere bacterial microbiome of field-grown poplar trees
Source: Microbiome. 2017 Feb 23;5:25. doi: 10.1186/s40168-017-0241-2 (PMC5324219; doi:10.1186/s40168-017-0241-2)
Supplement: Additional file 4: — Plant compartment effect on the individual bacterial phyla. Values represent average number of reads (±standard error) and relative read abundances (%) based on 15 biological replicates (rhizosphere soil and root samples) and 11 replicates (stem and leaf samples) after normalization to 2000 sequences. Normal distributions of the data were checked with the Shapiro–Wilk test and homoscedasticity of variances was analyzed using either Bartlett’s or the Fligner–Killeens test. The ANOVA model was [OTU] ~ compartment and included all four plant compartments followed by Tukey’s honest significant differences post hoc tests. Plant compartment effects show the overall ANOVA results: F(DFn, DFd) and P value. Significant differences at the 95% confidence interval (P < 0.05) between the plant compartments are indicated in lowercase letters. P values were corrected for multiple comparisons using the false discovery rate (FDR) with the Benjamini–Hochberg method.(XLSX 40 kb) [file 40168_2017_241_MOESM4_ESM.xlsx]

## Sheet: Blad1
Additional File 4: Plant compartment effect on the individual bacterial phyla
	Rhizosphere soil			Root			Stem			Leaf			Plant Compartment effect
Phylum	# Reads ± SE	%	P	# Reads ± SE	%	P	# Reads ± SE	%	P	# Reads ± SE	%	P	F (3,42)	P
Acidobacteria	36.27 ± 3.96	1.81	a	1.90 ± 1.24	0.10	b	21.54 ± 10.11	1.08	a	5.46 ± 2.98	0.27	b	7887	0.0003
Actinobacteria	543.80 ± 24.60	27.19	a	153.42 ± 40.31	7.67	b	242.34 ± 21.07	12.12	b	191.13 ± 36.49	9.56	b	32.50	<0.0001
Armatimonadetes	0.35 ± 0.23	0.02	a	0.06 ± 0.04	0.003	a	0.18 ± 0.11	0.009	a	0.00	0.00	a	1341	0.2738
Bacteroidetes	67.51 ± 7.80	3.38	a,b	89.86 ± 23.81	4.49	a	27.82 ± 9.72	1.39	b	13.12 ± 6.85	0.66	c	5438	0.0028
Chlamydiae	11.93 ± 1.82	0.60	a	0.98 ± 0.20	0.05	a	24.37 ± 21.52	1.22	a	0.23 ± 0.22	0.01	a	1150	0.3393
Deinococcus-Thermus	0.06 ± 0.06	0.003	a	0.49 ± 0.34	0.02	a	67.30 ± 30.83	3.37	b	15.36 ± 6.56	0.77	a	4440	0.0081
Fusobacteria	0.00	0.00	a	0.11 ± 0.06	0.004	a	0.76 ± 0.50	0.04	a	1.13 ± 0.60	0.06	a	2136	0.1090
Gemmatimonadetes	2.27 ± 0.56	0.11	a	0.00	0.00	b	0.00	0.00	b	0.00	0.00	b	17.03	<0.0001
Nitrospira	13.87 ± 2.28	0.69	a	0.00	0.00	b	0.00	0.00	b	0.57 ± 0.42	0.03	b	36.17	<0.0001
Planctomycetes	0.59 ± 0.22	0.03	a	0.00	0.00	b	0.00	0.00	b	0.00	0.00	b	7548	0.0003
Alphaproteobacteria	503.42 ± 26.01	25.17	a	954.59 ± 69.98	47.48	b	600.45 ± 64.85	30.02	b	912.80 ± 123.68	45.64	b	8414	0.0002
Betaproteobacteria	496.71 ± 24.40	24.84	a	311.18 ± 61.13	15.56	a	193.76 ± 22.71	9.69	b	102.71 ± 19.85	5.14	b	15.05	<0.0001
Deltaproteobacteria	38.00 ± 3.11	1.90	a	10.64 ± 4.92	0.49	b	2.34 ± 1.31	0.12	b	0.61 ± 0.42	0.03	b	39.18	<0.0001
Epsilonproteobacteria	0.00	0.00	a	0.00	0.00	a	0.00	0.00	a	0.02 ± 0.02	0.001	a	1163	0.3343
Gammaproteobacteria	192.30 ± 11.75	9.62	a	227.92 ± 50.14	7.23	a	475.56 ± 62.74	23.78	b	656.57 ± 108.27	32.83	b	13.32	<0.0001
Verrucomicrobia	7.17 ± 1.11	0.36	a	0.13 ± 0.10	0.01	b	2.89 ± 2.00	0.15	a,b	0.44 ± 0.42	0.02	b	8018	0.0002
Firmicutes	82.45 ± 11.00	4.12	a,b	47.87 ± 19.14	2.39	a	134.85 ± 31.09	6.74	b	78.07 ± 24.06	3.9	a,b	3331	0.0277
TM7	4.98 ± 1.09	0.17	a	315.35 ± 115.30	14.49	b	199.83 ± 60.69	10.29	b	27.55 ± 16.94	1.09	a	3890	0.0148
Values represent average number of reads (± standard error) and relative read abundances (%) of twelve biologically independent poplar clones after normalization to 2,000 sequences. Normal distributions of the data were checked with the Shapiro-Wilkes test and homoscedasticity of variances was analysed using either Bartlett’s or the Fligner-Killeens test. Significant differences in the variance o…
