# Supplementary material for: Structural variability and niche differentiation in the rhizosphere and endosphere bacterial microbiome of field-grown poplar trees
Source: Microbiome. 2017 Feb 23;5:25. doi: 10.1186/s40168-017-0241-2 (PMC5324219; doi:10.1186/s40168-017-0241-2)
Supplement: Additional file 5: — Top members of the bacterial microbiome of each plant compartment. Values represent average number of reads (±standard error) and relative read abundances (%) based on 15 biological replicates (rhizosphere soil and root samples) and 11 replicates (stem and leaf samples) after normalization to 2000 sequences. Normal distributions of the data were checked with the Shapiro–Wilk test, and homoscedasticity of variances was analyzed using either Bartlett’s or the Fligner–Killeens test. The ANOVA model was [OTU] ~ compartment and included all four plant compartments followed by Tukey’s honest significant differences post hoc tests. Plant compartment effects show the overall ANOVA results: F(DFn, DFd) and P value. Significant differences at the 95% confidence interval (P < 0.05) between the plant compartments are indicated in lowercase letters. P values were corrected for multiple comparisons using the false discovery rate (FDR) with the Benjamini–Hochberg method. The total amount of reads covered by the top members of the microbiome (top ten OTUS) in each plant compartment are indicated at the bottom. Gray colored values represent the top ten OTUs per plant compartment.(XLSX 42 kb) [file 40168_2017_241_MOESM5_ESM.xlsx]

## Sheet: Blad1
Additional File 5: Core bacterial microbiome of each plant compartment
	Rhizosphere soil			Root			Stem			Leaf			Plant Compartment effect
Genus or higher	# Reads ± SE	%	P	# Reads ± SE	%	P	# Reads ± SE	%	P	# Reads ± SE	%	P	F (3,42)	P
Rhizobiales	251.77 ± 12.96	12.59	a	169.53 ± 33.85	8.48	a,b	67.50 ± 21.05	3.38	b	64.62 ± 21.03	3.23	b	14.51	< 0.0001
Actinomycetales	203.16 ± 8.56	10.16	a	18.07 ± 4.54	0.90	b	37.00 ± 7.10	1.85	b	25.95 ± 5.88	1.30	b	179.10	< 0.0001
Burkholderiales	132.07 ± 11.61	6.60	a	49.79 ± 9.81	2.49	b	54.14 ± 11.00	2.71	b	15.45 ± 7.55	0.77	b	23.77	< 0.0001
Arthrobacter	88.06 ± 11.09	4.40	a	1.27 ± 0.47	0.06	b	0.83 ± 0.35	0.04	b	0.32 ± 0.22	0.00	b	58.06	< 0.0001
Variovorax	65.51 ± 8.57	3.28	a	111.91 ± 18.72	5.6	b	19.93 ± 7.37	1.00	c	18.56 ± 7.61	0.93	c	14.00	< 0.0001
Chitinophagaceae	61.17 ± 7.48	3.06	a	27.02 ± 9.03	1.35	b	5.56 ± 1.51	0.28	b,c	2.50 ± 1.14	0.12	c	19.22	< 0.0001
Bacillales	56.35 ± 7.23	2.82	a	4.90 ± 1.16	0.25	b	15.05 ± 4.52	0.75	b	23.26 ± 9.14	1.16	b	13.43	0.0098
Microvirga	53.69 ± 4.42	2.68	a	5.12 ± 2.21	0.26	b	0.52 ± 0.38	0.03	b	2.06 ± 1.83	0.10	b	90.12	< 0.0001
Xanthomonadaceae	37.95 ± 5.01	1.90	a	6.94 ± 1.80	0.35	b	22.70 ± 13.85	1.13	a,b	9.40 ± 5.61	0.47	a,b	3.58	0.0219
Solirubrobacterales	37.91 ± 3.60	1.90	a	0.15 ± 0.12	0.01	a	0.00	0.00	a	24.23 ± 24.14	1.21	a	2.62	0.0630
Rhizobium	8.02 ± 1.67	0.40	a	456.06 ± 32.94	22.80	b	14.84 ± 6.75	0.74	a	128.69 ± 62.61	6.43	a	37.92	< 0.0001
TM7	4.98 ± 1.09	0.25	a	315.35 ± 115.30	15.77	b	199.83 ± 60.69	9.99	b	27.55 ± 16.94	1.38	a	4.89	0.0052
Novosphingobium	1.27 ± 0.44	0.06	a	75.22 ± 22.71	3.76	b	1.33 ± 0.74	0.07	a	0.60 ± 0.37	0.03	a	10.01	< 0.0001
Pseudomonas	21.50 ± 4.70	1.07	a	72.44 ± 16.68	3.62	a	319.63 ± 64.00	15.98	b	538.97 ± 100.84	26.95	b	17.04	< 0.0001
Phenylobacterium	17.56 ± 2.27	0.88	a	42.51 ± 35.67	2.13	a	2.74 ± 2.38	0.14	a	1.36 ± 0.66	0.07	a	1.05	0.3790
Niastella	0.62 ± 0.20	0.03	a	40.26 ± 11.62	2.01	b	0.08 ± 0.08	0.004	a	0.00	0.00	a	11.16	< 0.0001
Staphylococcus	0.00	0.00	a	35.10 ± 17.62	1.75	a	66.17 ± 24.34	3.31	b	24.35 ± 5.93	1.22	a,b	3.29	0.0299
Methylobacterium	3.80 ± 1.16	0.19	a	1.35 ± 0.49	0.07	a	130.35 ± 25.22	6.52	b	165.53 ± 32.56	8.28	b	18.69	< 0.0001
Sphingomonas	1.25 ± 0.43	0.06	a	1.04 ± 0.42	0.05	a	63.90 ± 35.76	3.19	a	105.90 ± 49.60	5.29	a	3.07	0.0380
Deinococcus	0.08 ± 0.08	0.0004	a	0.00	0.00	a	64.36 ± 31.17	3.21	b	18.09 ± 9.00	0.90	a,b	3.78	0.0174
Alcaligenaceae	0.72 ± 0.23	0.04	a	0.42 ± 0.15	0.02	a	40.23 ± 19.01	2.01	b	1.11 ± 0.66	0.06	a	4.60	0.0072
Corynebacterium	0.19 ± 0.19	0.009	a	3.65 ± 1.04	0.18	a	40.05 ± 12.34	2.00	b	29.76 ± 10.95	1.49	a,b	6.11	0.0015
Moraxellaceae	0.10 ± 0.10	0.005	a	4.43 ± 1.67	0.22	a	29.85 ± 8.20	1.49	a	118.57 ± 44.91	5.93	b	6.27	0.0013
Paracoccus	0.00	0.00	a	1.50 ± 0.32	0.07	a	27.04 ± 12.15	1.35	a,b	56.95 ± 22.69	2.85	b	4.70	0.0064
Aurantimonas	0.00	0.00	a	0.00	0.00	a	4.57 ± 3.29	0.23	a	58.03 ± 24.07	2.90	b	5.82	0.0020
Sphingomonadales	3.61 ± 0.85	0.18	a	1.02 ± 0.24	0.05	a	1.99 ± 0.79	0.10	a	41.57 ± 16.34	2.08	b	6.16	0.0014
Dermacoccus	0.00	0.00	a	1.48 ± 0.35	0.07	a	16.30 ± 3.84	0.81	a,b	38.11 ± 17.00	1.91	b	4.47	0.0082
Total	1051.33	52.57		1446.56	72.33		1246.49	62.32		1541.48	77.07
Values represent average number of reads (± standard error) and relative read abundances (%) of twelve biologically independent poplar clones after normalization to 2,000 sequences. Normal distributions of the data were checked with the Shapiro-Wilkes test and homoscedasticity of variances was analysed using either Bartlett’s or the Fligner-Killeens test. Significant differences in the variance o…
