# Supplementary material for: Structural variability and niche differentiation in the rhizosphere and endosphere bacterial microbiome of field-grown poplar trees
Source: Microbiome. 2017 Feb 23;5:25. doi: 10.1186/s40168-017-0241-2 (PMC5324219; doi:10.1186/s40168-017-0241-2)
Supplement: Additional file 6: — Indicator species analysis. Associations were calculated with the Dufrene–Legendre indicator species analysis routine (Indval, indicator value) in R. Significance levels: P ≤ 0.05•; P ≤ 0.01*; P ≤ 0.001**. P values were corrected for multiple comparisons using the false discovery rate (FDR) with the Benjamini–Hochberg method.(XLSX 44 kb) [file 40168_2017_241_MOESM6_ESM.xlsx]

## Sheet: Blad1
Additional File 6: Indicator species analysis
OTU (Genus or higher)	Associated with	Indicator value	P-Value	Relative abundance (%)
Gp10	Rhizosphere soil	0.989	0.0001***	0.430
Gp5	Rhizosphere soil	0.988	0.0001***	0.413
Chromatiales	Rhizosphere soil	0.980	0.0001***	0.430
Arthrobacter	Rhizosphere soil	0.978	0.0001***	4403
Solirubrobacter	Rhizosphere soil	0.977	0.0001***	0.858
Nitrospira	Rhizosphere soil	0.977	0.0001***	1040
Nocardioides	Rhizosphere soil	0.970	0.0001***	1117
Acidimicrobiales	Rhizosphere soil	0.967	0.0001***	0.588
Hyphomicrobiaceae	Rhizosphere soil	0.962	0.0001***	1521
Agromyces	Rhizosphere soil	0.954	0.0001***	0.453
Propionibacteriaceae	Rhizosphere soil	0.940	0.0001***	0.227
Ilumatobacter	Rhizosphere soil	0.931	0.0001***	0.498
Kribbella	Rhizosphere soil	0.931	0.0001***	0.174
Gemmatimonas	Rhizosphere soil	0.931	0.0001***	0.171
Phycicoccus	Rhizosphere soil	0.922	0.0001***	0.283
Rhodospirillaceae	Rhizosphere soil	0.921	0.0001***	0.698
Mycobacterium	Rhizosphere soil	0.911	0.0001***	1559
Cystobacteraceae	Rhizosphere soil	0.910	0.0001***	0.318
Pseudonocardia	Rhizosphere soil	0.910	0.0001***	0.420
Dongia	Rhizosphere soil	0.901	0.0001***	0.498
Intrasporangiaceae	Rhizosphere soil	0.900	0.0001***	0.277
Parachlamydiaceae	Rhizosphere soil	0.899	0.0001***	0.324
Conexibacter	Rhizosphere soil	0.894	0.0001***	0.418
Arenimonas	Rhizosphere soil	0.894	0.0001***	0.515
Bacilli	Rhizosphere soil	0.894	0.0001***	0.500
Sinobacteraceae	Rhizosphere soil	0.894	0.0001***	0.649
Micrococcaceae	Rhizosphere soil	0.894	0.0001***	0.166
Acidobacteria_Gp3	Rhizosphere soil	0.894	0.0001***	0.792
Bacillus	Rhizosphere soil	0.877	0.0001***	0.635
Microvirga	Rhizosphere soil	0.874	0.0001***	2684
Polyangiaceae	Rhizosphere soil	0.867	0.0001***	0.529
Nakamurella	Rhizosphere soil	0.864	0.0001***	0.978
Steroidobacter	Rhizosphere soil	0.863	0.0001***	0.710
Pseudonocardiaceae	Rhizosphere soil	0.861	0.0001***	0.321
Aciditerrimonas	Rhizosphere soil	0.856	0.0001***	0.128
Blastococcus	Rhizosphere soil	0.856	0.0001***	0.278
Methylobacter	Rhizosphere soil	0.856	0.0001***	0.126
Terrabacter	Rhizosphere soil	0.855	0.0001***	0.202
Paenibacillus	Rhizosphere soil	0.854	0.0001***	0.176
Microbacterium	Rhizosphere soil	0.846	0.0001***	0.502
Microlunatus	Rhizosphere soil	0.838	0.0001***	0.265
Sorangium	Rhizosphere soil	0.838	0.0001***	0.109
Ferruginibacter	Rhizosphere soil	0.837	0.0001***	0.253
Tumebacillus	Rhizosphere soil	0.836	0.0001***	0.143
Planococcaceae	Rhizosphere soil	0.836	0.0001***	0.289
Phyllobacterium	Rhizosphere soil	0.822	0.0001***	0.173
Nakamurellaceae	Rhizosphere soil	0.816	0.0001***	0.078
Myxococcaceae	Rhizosphere soil	0.816	0.0001***	0.138
Demequina	Rhizosphere soil	0.811	0.0001***	0.261
Cellulomonas	Rhizosphere soil	0.808	0.0001***	0.314
Peredibacter	Rhizosphere soil	0.784	0.0001***	0.183
Skermanella	Rhizosphere soil	0.777	0.0001***	0.072
Gp22	Rhizosphere soil	0.775	0.0001***	0.041
Nocardiaceae	Rhizosphere soil	0.775	0.0001***	0.064
Phyllobacteriaceae	Rhizosphere soil	0.774	0.0005**	0.212
Sporosarcina	Rhizosphere soil	0.747	0.0001***	0.175
Terrimonas	Rhizosphere soil	0.731	0.0028	0.615
Flavisolibacter	Rhizosphere soil	0.730	0.0001***	0.106
verrucomicrobia	Rhizosphere soil	0.730	0.0001***	0.048
Bacillaceae_2	Rhizosphere soil	0.704	0.0009**	0.005
Geodermatophilaceae	Rhizosphere soil	0.696	0.0007**	0.145
Gp7	Rhizosphere soil	0.683	0.0004**	0.086
Angustibacter	Rhizosphere soil	0.683	0.0002**	0.058
Actinomycetospora	Rhizosphere soil	0.683	0.0006**	0.050
Sporichthya	Rhizosphere soil	0.683	0.0004**	0.047
Planctomycetes	Rhizosphere soil	0.683	0.0004**	0.045
Byssovorax	Rhizosphere soil	0.683	0.0003**	0.054
Dactylosporangium	Rhizosphere soil	0.670	0.0006**	0.084
Clostridium_sensu_stricto	Rhizosphere soil	0.659	0.0007**	0.093
Cellvibrio	Rhizosphere soil	0.657	0.0009**	0.053
Kineosporiaceae	Rhizosphere soil	0.642	0.0012*	0.089
Mycobacteriaceae	Rhizosphere soil	0.632	0.0007**	0.030
Nocardia	Rhizosphere soil	0.632	0.0016*	0.035
Pimelobacter	Rhizosphere soil	0.632	0.0018*	0.045
Thermasporomyces	Rhizosphere soil	0.632	0.0017*	0.027
Rhodomicrobium	Rhizosphere soil	0.632	0.0015*	0.051
Haliangium	Rhizosphere soil	0.632	0.0017*	0.060
Cerasibacillus	Rhizosphere soil	0.632	0.0014*	0.047
Caryophanon	Rhizosphere soil	0.632	0.0017*	0.056
Pseudolabrys	Rhizosphere soil	0.625	0.0028*	0.066
Planifilum	Rhizosphere soil	0.618	0.0265	0.019
Nannocystis	Rhizosphere soil	0.603	0.0033*	0.064
Tetrasphaera	Rhizosphere soil	0.577	0.0027*	0.019
Lysinibacillus	Rhizosphere soil	0.577	0.0025*	0.029
Parachlamydia	Rhizosphere soil	0.561	0.0134	0.116
Amycolicicoccus	Rhizosphere soil	0.550	0.0048*	0.063
Oerskovia	Rhizosphere soil	0.549	0.0092*	0.053
Microbispora	Rhizosphere soil	0.540	0.0112	0.028
Streptosporangiaceae	Rhizosphere soil	0.527	0.0072*	0.022
Flavitalea	Rhizosphere soil	0.527	0.0172	0.061
Aneurinibacillus	Rhizosphere soil	0.527	0.0065*	0.019
Bryobacter	Rhizosphere soil	0.516	0.0110	0.046
Gp4	Rhizosphere soil	0.516	0.0118	0.025
Polymorphospora	Rhizosphere soil	0.516	0.0106	0.029
Cystobacter	Rhizosphere soil	0.516	0.0124	0.039
Phaselicystis	Rhizosphere soil	0.516	0.0116	0.021
Bacteriovorax	Rhizosphere soil	0.472	0.0464	0.029
Croceicoccus	Rhizosphere soil	0.471	0.0334	0.023
Modestobacter	Rhizosphere soil	0.462	0.0375	0.014
Rhodoplanes	Rhizosphere soil	0.462	0.0323	0.026
OTU (Genus or higher)	Associated with	Indicator value	P-Value	Relative abundance (%)
Novosphingobium	Root	0.981	0.0001***	3761
Niastella	Root	0.960	0.0001***	2013
Afipia	Root	0.945	0.0001***	0.419
Asticcacaulis	Root	0.845	0.0001***	0.284
Brevundimonas	Root	0.839	0.0001***	0.430
Duganella	Root	0.811	0.0001***	0.315
Flavobacterium	Root	0.797	0.0006**	0.144
Mucilaginibacter	Root	0.777	0.0001***	0.144
Herbaspirillum	Root	0.737	0.0094*	0.523
Chryseobacterium	Root	0.699	0.0006**	0.083
Limnohabitans	Root	0.683	0.0002**	0.679
Pedobacter	Root	0.677	0.0053*	0.154
Oligotropha	Root	0.676	0.0042*	0.089
Blastomonas	Root	0.668	0.0031*	0.231
Sphingopyxis	Root	0.667	0.0009**	0.102
Thermomonosporaceae	Root	0.649	0.0053*	0.173
Sphaerotilus	Root	0.632	0.0024*	0.066
Janthinobacterium	Root	0.544	0.0191	0.121
Ralstonia	Root	0.517	0.0253	0.030
Ancylobacter	Root	0.504	0.0155	0.081
OTU (Genus or higher)	Associated with	Indicator value	P-Value	Relative abundance (%)
Alcaligenaceae	Stem	0.886	0.0002**	2205
Amnibacterium	Stem	0.830	0.0002**	1104
Friedmanniella	Stem	0.783	0.0001***	0.182
Deinococci	Stem	0.603	0.0028*	0.039
Erwinia	Stem	0.512	0.0155	0.147
Prosthecomicrobium	Stem	0.511	0.0381	0.336
Filifactor	Stem	0.476	0.0420	0.220
OTU (Genus or higher)	Associated with	Indicator value	P-Value	Relative abundance (%)
Clavibacter	Leaf	0.966	0.0001***	0.652
Sphingomonadales	Leaf	0.937	0.0001***	2079
Aurantimonas	Leaf	0.904	0.0001***	2900
Rathayibacter	Leaf	0.853	0.0001***	0.324
Curvibacter	Leaf	0.689	0.0006	0.221
Micrococcus	Leaf	0.663	0.0017	0.307
Gemella	Leaf	0.628	0.0032	0.067
Turicella	Leaf	0.612	0.0202	0.254
Stappia	Leaf	0.603	0.0024	0.045
Carnobacteriaceae	Leaf	0.603	0.0027	0.092
Lactobacillales	Leaf	0.507	0.0469	0.044
Associations were calculated with the Dufrene–Legendre indicator species analysis routine (Indval, indicator value) in R. Significance levels: P ≤ 0.05; P ≤ 0.01*: P ≤ 0.001**; P ≤ 0.0001***.
